# Supplementary material for: Network Pharmacology Exploration Reveals Gut Microbiota Modulation as a Common Therapeutic Mechanism for Anti-Fatigue Effect Treated with Maca Compounds Prescription
Source: Nutrients. 2022 Apr 7;14(8):1533. doi: 10.3390/nu14081533 (PMC9026883; doi:10.3390/nu14081533)
Supplement: Supplementary file 1 [file nutrients-14-01533-s001.zip]

Archive with 1 entries (1 files):
- nutrients-1605486-supplementary.pdf
